# Supplementary material for: Evolution of satellite plasmids can prolong the maintenance of newly acquired accessory genes in bacteria
Source: Nat Commun. 2019 Dec 20;10:5809. doi: 10.1038/s41467-019-13709-x (PMC6925257; doi:10.1038/s41467-019-13709-x)
Supplement: Supplementary file 5 — Supplementary Data 1 [file 41467_2019_13709_MOESM5_ESM.zip]

Archive with 64 entries (59 files):
- Supplementary Data File 1/
- Supplementary Data File 1/Fig. 2D flow cytometry/
- Supplementary Data File 1/Fig. 2C flow cytometry/
- Supplementary Data File 1/.DS_Store
- __MACOSX/Supplementary Data File 1/._.DS_Store
- Supplementary Data File 1/Fig. S4B flow cytometry/
- Supplementary Data File 1/Fig. 1B flow cytometry/
- Supplementary Data File 1/Fig. 2D flow cytometry/Population_B6_Day_21.fcs
- Supplementary Data File 1/Fig. 2D flow cytometry/Population_B6_Day_09.fcs
- Supplementary Data File 1/Fig. 2D flow cytometry/Population_B6_Day_25.fcs
- Supplementary Data File 1/Fig. 2D flow cytometry/Population_B6_Day_18.fcs
- Supplementary Data File 1/Fig. 2D flow cytometry/Population_B6_Day_15.fcs
- Supplementary Data File 1/Fig. 2D flow cytometry/Population_B6_Day_01.fcs
- Supplementary Data File 1/Fig. 2D flow cytometry/Population_B6_Day_28.fcs
- Supplementary Data File 1/Fig. 2D flow cytometry/Population_B6_Day_03.fcs
- Supplementary Data File 1/Fig. 2D flow cytometry/Population_B6_Day_07.fcs
- Supplementary Data File 1/Fig. 2D flow cytometry/Population_B6_Day_12.fcs
- Supplementary Data File 1/Fig. 2D flow cytometry/Population_B6_Day_06.fcs
- Supplementary Data File 1/Fig. 2D flow cytometry/Population_B6_Day_05.fcs
- Supplementary Data File 1/Fig. 2C flow cytometry/Population_B2_Day_03.fcs
- Supplementary Data File 1/Fig. 2C flow cytometry/Population_B2_Day_01.fcs
- Supplementary Data File 1/Fig. 2C flow cytometry/Population_B2_Day_15.fcs
- Supplementary Data File 1/Fig. 2C flow cytometry/Population_B2_Day_28.fcs
- Supplementary Data File 1/Fig. 2C flow cytometry/Population_B2_Day_05.fcs
- Supplementary Data File 1/Fig. 2C flow cytometry/Population_B2_Day_07.fcs
- Supplementary Data File 1/Fig. 2C flow cytometry/Population_B2_Day_06.fcs
- Supplementary Data File 1/Fig. 2C flow cytometry/Population_B2_Day_12.fcs
- Supplementary Data File 1/Fig. 2C flow cytometry/Population_B2_Day_09.fcs
- Supplementary Data File 1/Fig. 2C flow cytometry/Population_B2_Day_21.fcs
- Supplementary Data File 1/Fig. 2C flow cytometry/Population_B2_Day_25.fcs
- Supplementary Data File 1/Fig. 2C flow cytometry/Population_B2_Day_18.fcs
- Supplementary Data File 1/Fig. S4B flow cytometry/Population_B4_Day_09.fcs
- Supplementary Data File 1/Fig. S4B flow cytometry/Population_B1_Day_09.fcs
- Supplementary Data File 1/Fig. S4B flow cytometry/Population_B5_Day_06.fcs
- Supplementary Data File 1/Fig. S4B flow cytometry/Population_B5_Day_05.fcs
- Supplementary Data File 1/Fig. S4B flow cytometry/Population_B5_Day_01.fcs
- Supplementary Data File 1/Fig. S4B flow cytometry/Population_B5_Day_03.fcs
- Supplementary Data File 1/Fig. S4B flow cytometry/Population_B3_Day_09.fcs
- Supplementary Data File 1/Fig. S4B flow cytometry/Population_B3_Day_05.fcs
- Supplementary Data File 1/Fig. S4B flow cytometry/Population_B3_Day_06.fcs
- Supplementary Data File 1/Fig. S4B flow cytometry/Population_B5_Day_09.fcs
- Supplementary Data File 1/Fig. S4B flow cytometry/Population_B3_Day_03.fcs
- Supplementary Data File 1/Fig. S4B flow cytometry/Population_B3_Day_01.fcs
- Supplementary Data File 1/Fig. S4B flow cytometry/Population_B1_Day_05.fcs
- Supplementary Data File 1/Fig. S4B flow cytometry/Population_B4_Day_01.fcs
- Supplementary Data File 1/Fig. S4B flow cytometry/Population_B1_Day_06.fcs
- Supplementary Data File 1/Fig. S4B flow cytometry/Population_B4_Day_03.fcs
- Supplementary Data File 1/Fig. S4B flow cytometry/Population_B1_Day_03.fcs
- Supplementary Data File 1/Fig. S4B flow cytometry/Population_B4_Day_06.fcs
- Supplementary Data File 1/Fig. S4B flow cytometry/Population_B4_Day_05.fcs
- Supplementary Data File 1/Fig. S4B flow cytometry/Population_B1_Day_01.fcs
- Supplementary Data File 1/Fig. 1B flow cytometry/Population_B2_Day_01.fcs
- Supplementary Data File 1/Fig. 1B flow cytometry/Population_B2_Day_05.fcs
- Supplementary Data File 1/Fig. 1B flow cytometry/Population_B5_Day_05.fcs
- Supplementary Data File 1/Fig. 1B flow cytometry/Population_B5_Day_01.fcs
- Supplementary Data File 1/Fig. 1B flow cytometry/Population_B6_Day_01.fcs
- Supplementary Data File 1/Fig. 1B flow cytometry/Population_B3_Day_05.fcs
- Supplementary Data File 1/Fig. 1B flow cytometry/Population_B3_Day_01.fcs
- Supplementary Data File 1/Fig. 1B flow cytometry/Population_B6_Day_05.fcs
- Supplementary Data File 1/Fig. 1B flow cytometry/Population_B1_Day_05.fcs
- Supplementary Data File 1/Fig. 1B flow cytometry/Population_B4_Day_01.fcs
- Supplementary Data File 1/Fig. 1B flow cytometry/Population_B4_Day_05.fcs
- Supplementary Data File 1/Fig. 1B flow cytometry/Population_B1_Day_01.fcs
- __MACOSX/Supplementary Data File 1/Fig. 1B flow cytometry/._Population_B1_Day_01.fcs
