# Supplementary material for: Evolution of satellite plasmids can prolong the maintenance of newly acquired accessory genes in bacteria
Source: Nat Commun. 2019 Dec 20;10:5809. doi: 10.1038/s41467-019-13709-x (PMC6925257; doi:10.1038/s41467-019-13709-x)
Supplement: Supplementary file 6 — Source Data [file 41467_2019_13709_MOESM6_ESM.xlsx]

## Sheet: Fig 1C
Copy number relative to chromosomal dapA gene estimated by qPCR
block	gene	replicate	strain	copy.number		summary statistics
1	gfp	1	Anc	16.5623				copy number				two-tailed
1	gfp	2	Anc	13.5228				gfp	gfp	oriV	oriV	t-test
1	gfp	3	Anc	17.1883			n	mean	stdev	mean	stdev	p-value
1	gfp	1	B251	1.99466		Ac	6	19.7367	4.77053	20.59	4.04016	0.7452
1	gfp	2	B251	0.663171		B251	3	1.22333	0.68792	1.32667	0.678405	0.862051
1	gfp	3	B251	1.01746		B253	3	7.02667	2.84802	14.72	1.64839	0.0239193
1	gfp	1	B253	4.30873		B353	3	3.14	0.36	12.2433	1.46405	0.00602771
1	gfp	2	B253	9.99351		B454	6	4.38333	1.34481	3.54333	0.358255	0.19225
1	gfp	3	B253	6.78137		B653	3	5.73667	2.57793	20.95	7.4059	0.0578944
1	gfp	1	B353	3.50315		B153	3	15.9467	1.34838	35.2533	14.9496	0.153708
1	gfp	2	B353	2.78064		B154	3	11.6067	1.91818	30.56	7.90858	0.0466449
1	gfp	3	B353	3.14402		B453	3	35.8433	14.0284	45.96	8.39304	0.356445
1	gfp	1	B454	3.01636		B554	2	21.75	6.59024	29.05	6.81651	0.39005
1	gfp	2	B454	3.33201
1	gfp	3	B454	3.35978
1	gfp	1	B653	5.96812
1	gfp	2	B653	8.19352
1	gfp	3	B653	3.04532
2	gfp	4	Anc	23.5448
2	gfp	5	Anc	21.4623
2	gfp	6	Anc	26.1496
2	gfp	1	B153	14.4437
2	gfp	2	B153	16.357
2	gfp	3	B153	17.0414
2	gfp	1	B154	13.2301
2	gfp	2	B154	12.0969
2	gfp	3	B154	9.49176
2	gfp	1	B453	20.2926
2	gfp	2	B453	47.5414
2	gfp	3	B453	39.7015
2	gfp	1	B454	6.37479
2	gfp	2	B454	5.22138
2	gfp	3	B454	4.99603
2	gfp	1	B554	26.4055
2	gfp	2	B554	17.0918
1	oriV	1	Anc	17.8457
1	oriV	2	Anc	16.8278
1	oriV	3	Anc	19.5851
1	oriV	1	B251	2.10904
1	oriV	2	B251	0.93647
1	oriV	3	B251	0.925768
1	oriV	1	B253	15.2954
1	oriV	2	B253	12.8561
1	oriV	3	B253	15.9991
1	oriV	1	B353	10.5587
1	oriV	2	B353	12.953
1	oriV	3	B353	13.2156
1	oriV	1	B454	3.22908
1	oriV	2	B454	3.58601
1	oriV	3	B454	3.01799
1	oriV	1	B653	23.4388
1	oriV	2	B653	26.7908
1	oriV	3	B653	12.624
2	oriV	4	Anc	21.2612
2	oriV	5	Anc	19.8101
2	oriV	6	Anc	28.1994
2	oriV	1	B153	34.4948
2	oriV	2	B153	20.6993
2	oriV	3	B153	50.5736
2	oriV	1	B154	21.5214
2	oriV	2	B154	36.1965
2	oriV	3	B154	33.9633
2	oriV	1	B453	37.3067
2	oriV	2	B453	54.0657
2	oriV	3	B453	46.5045
2	oriV	1	B454	3.62223
2	oriV	2	B454	3.83828
2	oriV	3	B454	3.96414
2	oriV	1	B554	33.8714
2	oriV	2	B554	24.235
Raw Data for Experimental Block 1
Three technical replicates for each of three biological replicates
	primer concentration		200 nm
	Plate set up	dapA			gfp2			oriV-1			H2O
	standard curve	gDNA-1	gDNA-2	gDNA-3	plasmid-1	plasmid-2	plasmid-3	plasmid-1	plasmid-2	plasmid-3
A1		50	50	50	0.5	0.5	0.5	0.5	0.5	0.5	dapA
A2		10	10	10	0.1	0.1	0.1	0.1	0.1	0.1	gfp2
A3		2	2	2	0.02	0.02	0.02	0.02	0.02	0.02	oriV1
A4		0.4	0.4	0.4	0.004	0.004	0.004	0.004	0.004	0.004
A5		0.08	0.08	0.08	0.0008	0.0008	0.0008	0.0008	0.0008	0.0008
A6		0.016	0.016	0.016	0.00016	0.00016	0.00016	0.00016	0.00016	0.00016
A7	Ac (triplicates)	1 ng/ul DNA
A8
A9
A10	B251
A11
A12
A13	B253
A14
A15
A16	B353
A17
A18
A19	B454
A20
A21
A22	B653
A23
A24
384 microplate data
	standard curve						B555-Ans-1	B555-Ans-2	B555-Ans-3	P5-2-1	P5-2-1	P5-2-1
	A1	A2	A3	A4	A5	A6	A7	A8	A9	A10	A11	A12	P5-2-3	P5-2-3	P5-2-3	P5-3-3	P5-3-3	P5-3-3	P5-4-4	P5-4-4	P5-4-4	P5-6-3	P5-6-3	P5-6-3
1	14.9967	17.9437	20.7359	23.5326	26.7074	29.7007	16.4452	15.697	15.6183	19.6977	19.9035	20.5839	A13	A14	A15	A16	A17	A18	A19	A20	A21	A22	A23	A24
2	15.2883	17.5706	20.5332	22.9517	26.5291	29.9246	16.5521	16.0726	15.7197	19.2641	36.8125	21.136	15.8409	16.821	16.1839	16.8482	16.5532	15.8759	18.3277	18.7061	18.7298	15.8099	15.5874	16.094
3	14.4106	17.4236	20.4799	23.2513	26.3821	29.4627	16.3859	15.8739	15.6414	19.7021	20.3829	21.1633	16.2295	16.4579	16.1515	16.466	16.2393	15.8819	18.4136	18.7716	18.9295	15.7212	15.1758	16.0154
4	10.5852	13.5963	15.9561	18.4883	21.2271	23.9421	12.2001	11.7008	11.1366	14.7636	15.8399	15.9961	16.214	16.5876	15.9826	17.1004	17.1646	15.9421	18.9598	18.6512	18.8843	15.6967	14.9428	16.3912
5	10.39	12.9965	15.5063	18.3789	20.7214	23.6157	11.959	11.5345	11.5135	14.7026	15.9497	15.9982	13.6719	12.5017	12.8344	13.9285	14.666	13.7015	14.0961	14.1546	13.7687	13.4386	12.6701	13.7502
6	10.4451	13.029	15.5075	17.9658	20.9603	23.3283	11.9032	11.9668	11.518	14.8803	15.5772	15.4202	13.5221	12.3977	12.9151	13.9583	14.8192	13.2879	13.7477	14.056	13.8605	13.4063	12.492	13.9034
7	11.9029	14.1413	16.6959	18.7145	21.4538	23.4908	Undetermined	14.441	14.3167	14.5202	13.8655	14.3284	13.7546	12.4731	13.2152	14.1778	14.3131	14.2649	13.8895	13.9349	13.9995	13.6481	12.5771	13.951
8	11.9984	14.0069	16.5784	19.1434	21.4477	23.7411	15.2628	14.4501	14.4841	14.2995	13.8574	14.3501	14.3278	14.6649	14.5043	14.3394	14.7177	14.1679	14.3206	14.6441	14.9892	14.7672	15.0888	14.3189
9	12.3499	13.468	15.9422	18.3629	20.8946	23.4261	14.8504	14.6263	14.8485	14.4386	13.3954	14.357	14.3147	14.7416	14.7643	14.2688	14.7492	14.243	14.1663	14.4673	14.2687	14.3449	14.3328	14.2012
10					10.8913	12.9831	15.8319	18.5219	21.4701				14.9706	14.7145	14.5685	15.0898	14.7596	14.0933	14.2613	14.4389	13.8697	15.5233	14.1553	14.1556
11	Undetermined	Undetermined	Undetermined	Undetermined	10.602	12.5407	15.3134	18.6874	20.913
12					10.1377	12.5735	14.9613	17.8898	20.7621
13		12.2343	14.6555	17.3467	18.6387	21.1054	23.3354		19.1706	21.6886	24.0875	31.1782
14		12.7489	14.6575	17.3476	19.5325	21.4546	23.863	12.4245	17.4587	20.2229	25.5671	27.2221	30.8563
15		12.0681	14.1207	16.493	18.506	20.7855	23.3576	14.2281	17.6845	19.8744	24.0014	27.0735	30.7561
													30.7441
Standard curves
oriV	14.9967		20.7359	23.5326	26.7074	29.7007
	15.2883	17.5706	20.5332	22.9517	26.5291	29.9246
		17.4236	20.4799	23.2513	26.3821	29.4627
average	15.1425	17.4971	20.583	23.2452	26.5395	29.696
stdev	0.20623	0.103943	0.135082	0.290519	0.162913	0.231032
gfp	10.5852			18.4883	21.2271	23.9421
	10.39	12.9965	15.5063	18.3789	20.7214	23.6157
	10.4451	13.029	15.5075		20.9603	23.3283
average	10.4734	13.0128	15.5069	18.4336	20.9696	23.6287
stdev	0.10064	0.0229292	0.00082945	0.0773911	0.253003	0.307097
dapA	11.9029	14.1413	16.6959	18.7145	21.4538	23.4908
	11.9984	14.0069	16.5784	19.1434	21.4477	23.7411
				18.3629		23.4261
average	11.9507	14.0741	16.6371	18.7403	21.4507	23.5527
stdev	0.0675408	0.0950307	0.0830785	0.390863	0.00432932	0.166398
dapA	Ct	log copy number		gfp2	Ct	log copy number		oriV1	Ct	log copy number
	11.9507	6.60206			10.4734	7.30103			15.1425	7.30103
	14.0741	5.90309			13.0128	6.60206			17.4971	6.60206
	16.6371	5.20412			15.5069	5.90309			20.583	5.90309
	18.7403	4.50515			18.4336	5.20412			23.2452	5.20412
	21.4507	3.80618			20.9696	4.50515			26.5395	4.50515
	23.5527	3.10721			23.6287	3.80618			29.696	3.80618
	dapA	0.983626
	oriV	0.731962
	gfp	0.837654
Copy number estimates
	dapA			aver	stdev	log copy number	copy number		gfp			aver
Ac	Undetermined	15.2628	14.8504	15.0566	0.291625	5.65127	447990		12.2001	11.959	11.9032	12.0208	stdev	log copy number	copy number	gfp copy number		oriV			aver	stdev	log copy number	copy number	oriV copy number
	14.441	14.4501	14.6263	14.5058	0.104471	5.8151	653284		11.7008	11.5345	11.9668	11.734	0.157791	6.87039	7.41973e+06	16.5623		16.4452	16.5521	16.3859	16.4611	0.084255	6.9028	7.99468e+06	17.8457
	14.3167	14.4841	14.8485	14.5498	0.271936	5.80201	633889		11.1366	11.5135	11.518	11.3894	0.218049	6.94617	8.83423e+06	13.5228		15.697	16.0726	15.8739	15.8812	0.187908	7.04113	1.09933e+07	16.8278
B251	14.5202	14.2995	14.4386	14.4194	0.111584	5.84078	693082		14.7636	14.7026	14.8803	14.7822	0.218919	7.03725	1.08955e+07	17.1883		15.6183	15.7197	15.6414	15.6598	0.0531399	7.09394	1.24148e+07	19.5851
	13.8655	13.8574	13.3954	13.7061	0.269104	6.05298	1.12974e+06		15.8399	15.9497	15.5772	15.7889	0.090316	6.14065	1.38246e+06	1.99466		19.6977	19.2641	19.7021	19.5546	0.251589	6.16487	1.46174e+06	2.10904
	14.3284	14.3501	14.357	14.3452	0.0148907	5.86288	729255		15.9961	15.9982	15.4202	15.8048	0.191404	5.8746	749209	0.663171		19.9035		20.3829	20.1432	0.339031	6.02447	1.05797e+06	0.93647
B253	14.3278	14.3147	14.9706	14.5377	0.374982	5.80561	639165		13.6719	13.5221	13.7546	13.6495	0.33312	5.8704	741990	1.01746		20.5839	21.136	21.1633	20.9611	0.326923	5.82938	675121	0.925768
	14.6649	14.7416	14.7145	14.707	0.0389052	5.75526	569195		12.5017	12.3977	12.4731	12.4575	0.117869	6.43996	2.75399e+06	4.30873		15.8409	16.2295	16.214	16.0948	0.219988	6.99017	9.77627e+06	15.2954
	14.5043	14.7643	14.5685	14.6123	0.135427	5.78341	607303		12.8344	12.9151	13.2152	12.9882	0.0537049	6.75498	5.68825e+06	9.99351		16.821	16.4579	16.5876	16.6222	0.18402	6.86437	7.31761e+06	12.8561
B353	14.3394	14.2688	15.0898	14.566	0.45499	5.79719	626891		13.9285	13.9583	14.1778	14.0216	0.200629	6.61472	4.11835e+06	6.78137		16.1839	16.1515	15.9826	16.106	0.108096	6.9875	9.71632e+06	15.9991
	14.7177	14.7492	14.7596	14.7421	0.0218186	5.7448	555645		14.666	14.8192	14.3131	14.5994	0.136169	6.34165	2.1961e+06	3.50315		16.8482	16.466	17.1004	16.8048	0.319431	6.8208	6.61914e+06	10.5587
	14.1679	14.243	14.0933	14.1681	0.0748621	5.91556	823296		13.7015	13.2879	14.2649	13.7514	0.259559	6.18894	1.54505e+06	2.78064		16.5532	16.2393	17.1646	16.6524	0.470536	6.85717	7.19729e+06	12.953
B454	14.3206	14.1663	14.2613	14.2494	0.0778635	5.89137	778692		14.0961	13.7477	13.8895	13.9111	0.490436	6.41304	2.58846e+06	3.14402		15.8759	15.8819	15.9421	15.9	0.0366078	7.03664	1.08803e+07	13.2156
	14.6441	14.4673	14.4389	14.5168	0.111195	5.81183	648382		14.1546	14.056	13.9349	14.0485	0.175186	6.37085	2.34882e+06	3.01636		18.3277	18.4136	18.9598	18.5671	0.342861	6.40045	2.51446e+06	3.22908
	14.9892	14.2687	13.8697	14.3759	0.567437	5.85375	714086		13.7687	13.8605	13.9995	13.8762	0.110035	6.33454	2.16041e+06	3.33201		18.7061	18.7716	18.6512	18.7096	0.0602739	6.36644	2.3251e+06	3.58601
B653	14.7672	14.3449	15.5233	14.8784	0.597054	5.70425	506118		13.4386	13.4063	13.6481	13.4977	0.116235	6.38006	2.39917e+06	3.35978		18.7298	18.9295	18.8843	18.8478	0.104711	6.33347	2.1551e+06	3.01799
	15.0888	14.3328	14.1553	14.5256	0.495753	5.8092	644468		12.6701	12.492	12.5771	12.5797	0.131293	6.48009	3.02057e+06	5.96812		15.8099	15.7212	15.6967	15.7426	0.0595977	7.07419	1.18628e+07	23.4388
	14.3189	14.2012	14.1556	14.2253	0.0842704	5.89855	791677		13.7502	13.9034	13.951	13.8682	0.0891085	6.72267	5.28046e+06	8.19352			15.1758	14.9428	15.0593	0.164756	7.23719	1.72658e+07	26.7908
													0.104934	6.38218	2.41091e+06	3.04532		16.094	16.0154		16.0547	0.0555758	6.99974	9.9941e+06	12.624
Raw Data for Experimental Block 2
Three technical replicates for each of three biological replicates
		1	2	3	4	5	6	7	8	9
	Plate set up	dapA			gfp2			oriV-1					10	11	12	13	14	15	16	17	18
		gDNA-1	gDNA-2	gDNA-3	plasmid-1	plasmid-2	plasmid-3	plasmid-1	plasmid-2	plasmid-3			dapA			gfp2			oriV-1
1		50	50	50	0.5	0.5	0.5	0.5	0.5	0.5		B453
2		10	10	10	0.1	0.1	0.1	0.1	0.1	0.1		P5-4-3
3		2	2	2	0.02	0.02	0.02	0.02	0.02	0.02		P5-4-3
4		0.4	0.4	0.4	0.004	0.004	0.004	0.004	0.004	0.004		B454
5		0.08	0.08	0.08	0.0008	0.0008	0.0008	0.0008	0.0008	0.0008		P5-4-4
6		0.016	0.016	0.016	0.00016	0.00016	0.00016	0.00016	0.00016	0.00016		P5-4-4
7	Ac											B554
8												P5-5-4
9												P5-5-4
10	B153
11	P5-1-3
12	P5-1-3
13	B154
14	P5-1-4
15	P5-1-4
16	H2O
384 microplate data
		1	2	3	4	5	6	7	8	9
		12.4866	12.0484	12.0302	12.2121	11.6435	11.6751	16.7626	15.5668	16.1385
		14.5427	14.7711	13.9791	15.8728	13.9525	14.9338	20.6492	18.5376	18.8867
		17.0213	17.4977	16.8354	17.574	17.252	16.898	22.9049	22.5437	22.6804
		20.1186	20.4385	19.7279	20.2618	19.6874	19.5068	25.739	25.1131	24.9771
		22.2028	21.9153	22.2572	23.7221	22.5026	22.5596	29.879	28.3191	28.6523
		24.9616	25.2952	24.9275	25.5409	25.8652	25.2009	32.0351	31.6626	31.7729
	Ac	15.7723	16.0391	16.0291	13.6404	13.5022	13.0859	17.9948	17.9096	17.8011
		15.1916	14.9413	15.0148	12.6499	12.7318	12.5163	16.9967	16.9745	16.8663
		14.9282	15.243	15.0066	12.4794	12.0508	12.4098	16.6703	16.2703	15.8555
	B153	14.9965	15.0081	15.1523	13.5003	13.3229	13.0675	15.8826	15.7994	15.903
	P5-1-3	14.9974	15.2738	15.228	13.3425	13.0533	13.2271	17.2682	17.0596	16.68
	P5-1-3	15.3402	15.5759	15.7065	13.7353	13.4795	13.3686	15.8078	15.8425	15.4703
	B154	14.7765	15.2503	14.9438	13.8598	12.9415	13.3353	16.7601	16.6321	16.7416
	P5-1-4	14.7087	15.3465	14.995	13.6732	13.4908	13.5036	15.7445	15.8125	15.6143
	P5-1-4	15.3015	15.3161	15.4309	14.3679	14.275	14.2752	16.4691	17.2433	16.04
	B453	15.4423	15.3021	15.3846	Undetermined	12.7616	13.3697	16.0451	16.1676	16.0966
	P5-4-3	15.5505	15.69	15.9969	12.021	12.016	12.0471	15.749	15.6071	16.1215
	P5-4-3	15.5913	15.4294	15.4897	12.107	11.9858	12.1393	15.7971	15.9028	15.7775
	B454	14.9441	15.6853	Undetermined	35.0103	36.4832	14.9343	Undetermined	20.7762	20.4288
	P5-4-4	15.1504	15.2355	15.2911	15.2208	15.1476	15.1567	20.4815	20.3617	20.2976
	P5-4-4	15.0122	14.9386	14.8499	14.9758	14.9831	14.8778	19.8902	19.9554	20.0368
	B554	17.4094	16.2191	15.8579	13.2423	13.3661	13.3312	17.1223	17.0675	17.1105
		15.3533	15.2895	15.3227	13.463	13.1282	14.4395	16.8005	16.8432	17.0047
Standard curves
oriV	12.4866	14.5427	17.0213	20.1186	22.2028	24.9616
	12.0484	14.7711	17.4977	20.4385	21.9153	25.2952
	12.0302	13.9791	16.8354	19.7279	22.2572	24.9275
average	12.1884	14.4309	17.1181	20.095	22.1251	25.0615
stdev	0.258387	0.407646	0.341641	0.355879	0.183727	0.203188
gfp	12.2121	15.8728	17.574	20.2618		25.5409
	11.6435	13.9525	17.252	19.6874	22.5026	25.8652
	11.6751	14.9338	16.898	19.5068	22.5596	25.2009
average	11.8436	14.9197	17.2413	19.8187	22.5311	25.5357
stdev	0.319554	0.960251	0.338154	0.394284	0.0403396	0.3322
dapA	16.7626		22.9049	25.739		32.0351
	15.5668	18.5376	22.5437	25.1131	28.3191	31.6626
	16.1385	18.8867	22.6804	24.9771	28.6523	31.7729
average	16.156	18.7122	22.7097	25.2764	28.4857	31.8235
stdev	0.598083	0.24689	0.182338	0.406338	0.235657	0.19135
dapA		log copy number		gfp2		log copy number		oriV1		log copy number
	12.1884	6.60206			11.8436	7.30103			16.156	7.30103
	14.4309	5.90309			14.9197	6.60206			18.7122	6.60206
	17.1181	5.20412			17.2413	5.90309			22.7097	5.90309
	20.095	4.50515			19.8187	5.20412			25.2764	5.20412
	22.1251	3.80618			22.5311	4.50515			28.4857	4.50515
	25.0615	3.10721			25.5357	3.80618			31.8235	3.80618
Copy number estimates
	dapA			aver	stdev	log copy number	copy number		gfp			aver
Ac	15.7723	16.0391	16.0291	15.9469	0.151248	5.54495	350710		13.6404	13.5022	13.0859	13.4095	stdev	log copy number	copy number	gfp copy number		oriV			aver	stdev	log copy number	copy number	oriV copy number
	15.1916	14.9413	15.0148	15.0493	0.128682	5.7873	612775		12.6499	12.7318	12.5163	12.6327	0.288661	6.91684	8.25741e+06	23.5448		17.9948	17.9096	17.8011	17.9018	0.0970727	6.87254	7.45651e+06	21.2612
	14.9282	15.243	15.0066	15.0592	0.16387	5.78461	608987		12.4794	12.0508	12.4098	12.3133	0.108808	7.11898	1.31516e+07	21.4623		16.9967	16.9745	16.8663	16.9459	0.0697619	7.08419	1.21391e+07	19.8101
B153	14.9965	15.0081	15.1523	15.0523	0.0867758	5.78647	611610		13.5003	13.3229	13.0675	13.2969	0.23003	7.20207	1.59248e+07	26.1496		16.6703	16.2703	15.8555	16.2654	0.407388	7.23485	1.71731e+07	28.1994
P5-1-3	14.9974	15.2738	15.228	15.1664	0.148157	5.75567	569730		13.3425	13.0533	13.2271	13.2076	0.217582	6.94615	8.83394e+06	14.4437		15.8826	15.7994	15.903	15.8617	0.0548681	7.32423	2.10973e+07	34.4948
P5-1-3	15.3402	15.5759	15.7065	15.5409	0.185635	5.65457	451408		13.7353	13.4795	13.3686	13.5278	0.145581	6.96937	9.31905e+06	16.357		17.2682	17.0596	16.68	17.0026	0.298239	7.07163	1.1793e+07	20.6993
B154	14.7765	15.2503	14.9438	14.9902	0.240279	5.80325	635703		13.8598	12.9415	13.3353	13.3789	0.188062	6.88607	7.69262e+06	17.0414		15.8078	15.8425	15.4703	15.7069	0.20562	7.35849	2.28293e+07	50.5736
P5-1-4	14.7087	15.3465	14.995	15.0167	0.319457	5.79609	625298		13.6732	13.4908	13.5036	13.5559	0.460658	6.92482	8.41043e+06	13.2301		16.7601	16.6321	16.7416	16.7113	0.0692006	7.13613	1.36812e+07	21.5214
P5-1-4	15.3015	15.3161	15.4309	15.3495	0.0708569	5.70623	508432		14.3679	14.275	14.2752	14.306	0.101819	6.87876	7.56418e+06	12.0969		15.7445	15.8125	15.6143	15.7238	0.100729	7.35475	2.26336e+07	36.1965
B453	15.4423	15.3021	15.3846	15.3763	0.0704349	5.69899	500022			12.7616	13.3697	13.0656	0.0535846	6.68358	4.82591e+06	9.49176		16.4691		16.04	16.2545	0.30338	7.23724	1.7268e+07	33.9633
P5-4-3	15.5505	15.69	15.9969	15.7458	0.228393	5.59924	397409		12.021	12.016	12.0471	12.028	0.429975	7.00633	1.01468e+07	20.2926		16.0451	16.1676	16.0966	16.1031	0.0615103	7.27078	1.86542e+07	37.3067
P5-4-3	15.5913	15.4294	15.4897	15.5035	0.0818674	5.66467	462025		12.107	11.9858	12.1393	12.0774	0.0166761	7.27631	1.88934e+07	47.5414		15.749	15.6071	16.1215	15.8258	0.265684	7.33216	2.14862e+07	54.0657
B454	14.9441	15.6853		15.3147	0.524084	5.71563	519552				14.9343	14.9343	0.0809383	7.26347	1.83431e+07	39.7015		15.7971	15.9028	15.7775	15.8258	0.0674093	7.33216	2.14862e+07	46.5045
P5-4-4	15.1504	15.2355	15.2911	15.2257	0.0708326	5.73967	549124		15.2208	15.1476	15.1567	15.175		6.5201	3.31204e+06	6.37479		Undetermined	20.7762	20.4288	20.6025	0.245694	6.27461	1.88194e+06	3.62223
P5-4-4	15.0122	14.9386	14.8499	14.9336	0.081229	5.81853	658466		14.9758	14.9831	14.8778	14.9456	0.0399022	6.45746	2.86718e+06	5.22138		20.4815	20.3617	20.2976	20.3803	0.0933406	6.32381	2.10769e+06	3.83828
B554		16.2191	15.8579	16.0385	0.255408	5.52021	331290		13.2423	13.3661	13.3312	13.3132	0.0587834	6.51716	3.28971e+06	4.99603		19.8902	19.9554	20.0368	19.9608	0.0734587	6.41668	2.61025e+06	3.96414
	15.3533	15.2895	15.3227	15.3219	0.0319399	5.7137	517250		13.463	13.1282		13.2956	0.0638233	6.9419	8.74787e+06	26.4055		17.1223	17.0675	17.1105	17.1001	0.0288449	7.05004	1.12212e+07	33.8714
													0.236739	6.94649	8.84074e+06	17.0918		16.8005	16.8432	17.0047	16.8828	0.107723	7.09814	1.25355e+07	24.235

## Sheet: Fig 1D
Escherichia coli clones PCR
					Lane	Sample
					1	Ladder
					2	Clone B253
					3	Clone B353
					4
					5
					6	Clone B653
					7
					8
					9
					10
					11
					12
					13
					14	Ladder

## Sheet: Fig 1E
Escherichia coli clones PCR + AvaI digestion
			Lane	Sample
			1	Ladder
			2	Ancestor
			3	Clone B253
			4	Clone B353
			5
			6
			7	Clone B653

## Sheet: Fig 2A
Population B2 time course
				Lane	Sample
				1	Ladder
				2	Day 3
				3	Day 5
				4	Day 6
				5	Day 9
				6	Day 12
				7	Day 15
				8	Day 18
				9	Day 21
				10	Day 25
				11	Ancestor
				12
				13	Ladder

## Sheet: Fig 2B
Population B6 time course
				Lane	Sample
				1	Ladder
				2	Day 3
				3	Day 5
				4	Day 6
				5	Day 9
				6	Day 12
				7	Day 15
				8	Day 18
				9	Day 21
				10	Day 25
				11	Ancestor
				12	Ladder

## Sheet: Fig 2E,F
Copy Number Calculations from Genome Sequencing								Population B2										Population B6
					Generations			35	68	90	112	134	167	200	233	266		35	68	90	112	134	167	200	233	266
					Day			1	4	6	8	10	13	16	19	22		1	4	6	8	10	13	16	19	22
					Sample ID			Anc	P2T3	P2T5	P2T7	P2T9	P2T12	P2T15	P2T18	P2T21		Ac	P6T3	P6T5	P6T7	P6T9	P6T12	P6T15	P6T18	P6T21
Raw values		Source	Seq ID	Coords
		breseq fit	NZ_CP009273	1-4631469	Genome			23.2	30.9	26.9	24.2	29.1	30	35.9	39.7	42.7		23.2	41.2	39.7	37.8	50.9	40.6	51.5	50.6	43.2
		breseq fit	pQGS	1-9397	Plasmid			405.1	210.7	43.7	36.9	40.6	43.5	55.7	53.7	52.4		405.1	192.1	96.1	80.2	116.9	72.4	86.9	132.4	471.4
		read cov	pQGS	426-833	oriV			423.1	416.9	56	41.8	47.1	33.8	54.2	58.8	42.7		423.1	200	85.7	78.9	112.2	79	72.9	134	476.8
		read cov	pQGS	5800-6700	aadA			403.5	218	46.2	34.2	42.1	48.1	60.9	55.9	59		403.5	177.9	99.6	84.2	110.4	80.8	91.5	136.1	479.3
		read cov	pQGS	7000-8000	lacI region (1 chr and 1 plasmid copy)			249.133	141.719	37.2532	30.9226	34.3357	36.7138	49.467	46.5624	45.3791		249.1	127.496	69.7463	64.5809	93.1763	61.2727	75.97	70.6124	52.5739
			lacI (gfp) normalized (divide by two)					498.3	283.4	74.5	61.8	68.7	73.4	98.9	93.1	90.8		498.3	255	139.5	129.2	186.4	122.5	151.9	141.2	105.1
		read cov	pQGS	15600-16500	IS186			26.3	43	42.1	36.1	44.4	46.3	57.4	58.1	58.4		26.3	78.2	71.2	69.9	97	72.9	92.4	83.3	52.3
		read cov	NZ_CP009273	1-4631469	Genome Coverage			23	30.8	26.9	24.2	28.8	29.9	35.9	39.4	42.5		23	41.2	39.7	37.8	50.9	40.8	51.4	50.7	42.9
Values graphed					oriV copy number			18.4	13.5	2.1	1.7	1.6	1.1	1.5	1.5	1		18.4	4.9	2.2	2.1	2.2	1.9	1.4	2.6	11.1
					aadA copy number			17.5	7.1	1.7	1.4	1.5	1.6	1.7	1.4	1.4		17.5	4.3	2.5	2.2	2.2	2	1.8	2.7	11.2
					lacI (gfp) copy number			20.65	8.21	1.77	1.56	1.38	1.46	1.76	1.36	1.14		20.6	5.19	2.51	2.41	2.66	2	1.96	1.78	1.45
					IS186 Copy Number			3.4	4.2	4.7	4.5	4.6	4.6	4.8	4.4	4.1		3.4	5	4.7	4.9	5	4.7	4.7	4.3	3.2
Frequency Calculations
	seq_id_1	positon_1	strand_1	seq_id_2	positon_2	strand_2
Insertion	IS186 element (NZ_CP009273:15390-16728), inserted in negative direction with duplicated bases 3927-3937 (GGGTAGTGACC) site in original genome is CAGGGCGG-GGGTAGTGACC-CCGCCAGCGCCTAA							0.0109	0.058	0.506	0.7405	0.964	0.9185	0.9295	0.977	0.9555		0.0109	0.449	0.832	0.9275	0.8445	0.9355	0.8725	0.5415	0.085
Insertion Side	NZ_CP009273	15391	1	pQGS	3926	1		0.0027	0.049	0.506	0.695	0.978	0.88	0.877	0.972	0.942		0.0027	0.437	0.847	0.933	0.846	0.883	0.889	0.477	0.09
Insertion Side	NZ_CP009273	16727	-1	pQGS	3938	-1		0.019	0.067	0.506	0.786	0.95	0.957	0.982	0.982	0.969		0.019	0.461	0.817	0.922	0.843	0.988	0.856	0.606	0.08
Satellite	pQGS	96	1	pQGS	5536	-1		0	0.026	0	0	0	0	0	0	0		0	0	0	0	0	0	0	0	0
Satellite	pQGS	107	1	pQGS	5422	-1		0.0034	0.045	0.033	0	0	0	0	0	0		0.0034	0	0	0	0	0	0	0	0
Satellite	pQGS	244	1	pQGS	4078	-1		0	0.444	0.446	0.233	0	0	0	0	0		0	0	0	0	0	0	0	0	0
Satellite	pQGS	435	1	pQGS	5762	-1		0	0	0	0	0	0	0	0	0		0	0.136	0.101	0	0	0	0	0	0
Deletion	pQGS	7024	-1	pQGS	8678	1		0	0	0	0	0.032	0	0	0	0		0	0	0	0	0	0	0.015	0.464	0.944
	These percentages don't match exactly with reads below because they are corrected for the number of positions that reads could start at to match junctions to match ^
	Read counts supporting new junction from breseq runs
	seq_id_1	positon_1	strand_1	seq_id_2	positon_2	strand_2
Insertion Side	NZ_CP009273	15391	1	pQGS	3926	1		1	19	26	29	43	36	42	68	32		1	82	108	68	91	37	78	66	36
Insertion Side	NZ_CP009273	16727	-1	pQGS	3938	-1		7	26	26	36	37	43	54	52	31		7	92	87	81	79	84	68	93	33
Satellite	pQGS	96	1	pQGS	5536	-1		0	4	0	0	0	0	0	0	0		0	0	0	0	0	0	0	0	0
Satellite	pQGS	107	1	pQGS	5422	-1		1	7	1	0	0	0	0	0	0		1	0	0	0	0	0	0	0	0
Satellite	pQGS	244	1	pQGS	4078	-1		0	175	31	9	0	0	0	0	0		0	0	0	0	0	0	0	0	0
Satellite	pQGS	435	1	pQGS	5762	-1		0	0	0	0	0	0	0	0	0		0	23	8	0	0	0	0	0	0
Deletion	pQGS	7024	-1	pQGS	8678	1		0	0	0	0	1	0	0	0	0		0	0	0	0	0	0	1	55	486
	Reads counts supporting old reference sequence on side 1 of junction
	seq_id_1	positon_1	strand_1	seq_id_2	positon_2	strand_2
Insertion Side	NZ_CP009273	15391	1	pQGS	3926	1		NA	NA	NA	NA	NA	NA	NA	NA	NA		NA	NA	NA	NA	NA	NA	NA	NA	NA
Insertion Side	NZ_CP009273	16727	-1	pQGS	3938	-1		NA	NA	NA	NA	NA	NA	NA	NA	NA		NA	NA	NA	NA	NA	NA	NA	NA	NA
Satellite	pQGS	96	1	pQGS	5536	-1		269	140	36	20	8	37	35	31	27		269	116	58	65	74	45	59	109	303
Satellite	pQGS	107	1	pQGS	5422	-1		304	151	37	23	9	43	45	37	32		304	128	66	70	84	49	66	130	346
Satellite	pQGS	244	1	pQGS	4078	-1		421	240	48	35	35	55	67	44	59		421	193	102	74	100	70	88	144	478
Satellite	pQGS	435	1	pQGS	5762	-1		353	359	38	34	50	26	45	35	37		353	142	73	58	66	51	70	96	377
Deletion	pQGS	7024	-1	pQGS	8678	1		236	139	32	26	16	25	32	34	31		236	103	42	57	75	43	49	37	22
	Reads counts supporting old reference sequence on side 2 of junction
	seq_id_1	positon_1	strand_1	seq_id_2	positon_2	strand_2
Insertion Side	NZ_CP009273	15391	1	pQGS	3926	1		375	381	26	13	1	5	6	2	2		375	108	20	5	17	5	10	74	374
Insertion Side	NZ_CP009273	16727	-1	pQGS	3938	-1		366	371	26	10	2	2	1	1	1		366	110	20	7	15	1	11	62	387
Satellite	pQGS	96	1	pQGS	5536	-1		322	170	34	25	31	40	60	57	45		322	174	84	82	113	51	63	129	382
Satellite	pQGS	107	1	pQGS	5422	-1		308	152	24	32	33	33	60	32	40		308	164	116	72	88	60	67	103	398
Satellite	pQGS	244	1	pQGS	4078	-1		341	204	30	25	27	35	38	53	48		341	178	102	69	101	61	99	122	430
Satellite	pQGS	435	1	pQGS	5762	-1		400	177	39	34	29	32	57	39	48		400	161	74	39	113	68	85	145	465
Deletion	pQGS	7024	-1	pQGS	8678	1		364	246	47	51	45	39	39	35	51		364	175	61	69	101	88	80	90	36

## Sheet: Fig 2H
Sample	No plasmid	vs.	BW25113-ara+
	t=0 plate		Volume	t=1 plate		Volume	Malthusian Parameter		Fitness
Replicate	Red	White	Plated	Red	White	Plated	M(Red)	M(White)	R/W	W/R
1	137	135	100	118	110	100	3.23619	3.21209	1.0075	0.992552
2	217	112	100	212	112	100	3.29091	3.30103	0.996933	1.00308
3	150	116	100	103	148	100	3.13778	3.40683	0.921024	1.08575
4	196	137	100	69	156	100	2.84762	3.35743	0.848155	1.17903
5	178	168	100	149	131	100	3.2238	3.19299	1.00965	0.990445
6	139	113	100	143	109	100	3.31335	3.28538	1.00851	0.991557
7	137	128	100	99	71	100	3.15994	3.04508	1.03772	0.963649
8	172	77	100	210	119	100	3.38772	3.49009	0.97067	1.03022
9	128	116	100	102	157	100	3.20242	3.43247	0.932978	1.07184
10	253	134	100	180	116	100	3.15318	3.23838	0.97369	1.02702
11	254	148	100	88	49	100	2.84068	2.82096	1.00699	0.99306
12	166	127	100	204	164	100	3.39055	3.41207	0.993694	1.00635
13	114	151	100	125	134	100	3.34104	3.24916	1.02828	0.9725
14	230	112	100	118	160	100	3.01118	3.45593	0.871309	1.1477
15	211	183	100	137	31	100	3.11347	2.52994	1.23065	0.81258
16	247	159	100	201	84	100	3.21153	3.02391	1.06204	0.94158
17	201	168	100	83	76	100	2.91691	2.95653	0.986598	1.01358
18	194	131	100	178	111	100	3.26365	3.22908	1.0107	0.989409
Fitness	R/W	W/R			R/W	W/R
Mean	0.994283	1.01177		df	18	18
S.E.M.	0.0190627	0.0186784		t (df-1)	2.10982	2.10982
± 95% CL	0.0402189	0.039408		stdev.s	0.0808764	0.0792459
Sample	Anc	vs.	BW25113-ara+
	t=0 plate		Volume	t=1 plate		Volume	Malthusian Parameter		Fitness
Replicate	Red	White	Plated	Red	White	Plated	M(Red)	M(White)	R/W	W/R
1	157	12	100	15	127	100	2.28122	4.32565	0.527371	1.8962
2	157	7	100	14	161	100	2.25126	4.66276	0.482817	2.07118
3	112	4	100	15	169	100	2.4279	4.92686	0.492789	2.02926
4	128	9	100	5	156	100	1.89279	4.53991	0.416922	2.39853
5	242	15	100	29	133	100	2.37961	4.24879	0.560068	1.7855
6	156	9	100	4	180	100	1.70997	4.60206	0.371565	2.69132
7	216	12	100	14	83	100	2.1127	4.14093	0.510201	1.96001
8	124	6	100	8	171	100	2.1107	4.75587	0.443809	2.25322
9	87	5	100	5	189	100	2.06048	4.87852	0.422358	2.36766
10	159	8	100	12	136	100	2.17881	4.53148	0.480817	2.07979
11	158	6	100	10	94	100	2.10237	4.49601	0.467609	2.13854
12	119	7	100	2	156	100	1.52651	4.64906	0.328349	3.04554
13	52	3	100	4	101	100	2.18709	4.82823	0.452979	2.20761
14	56	5	100	1	116	100	1.55284	4.66652	0.332762	3.00515
15	72	2	100	5	153	100	2.14267	5.18469	0.413268	2.41974
16	68	6	100	1	169	100	1.46852	4.75077	0.309113	3.23507
17	88	5	100	20	123	100	2.65758	4.69197	0.56641	1.7655
18	61	1	100	19	143	100	2.79445	5.45637	0.512146	1.95257
Fitness	R/W	W/R			R/W	W/R
Mean	0.44952	2.29458		df	18	18
S.E.M.	0.0181769	0.103364		t (df-1)	2.10982	2.10982
± 95% CL	0.0383498	0.218079		stdev.s	0.0771179	0.438536
Sample	Int2	vs.	BW25113-ara+
	t=0 plate		Volume	t=1 plate		Volume	Malthusian Parameter		Fitness
Replicate	Red	White	Plated	Red	White	Plated	M(Red)	M(White)	R/W	W/R
1	101	119	100	88	142	100	3.24119	3.37777	0.959565	1.04214
2	96	74	100	76	155	100	3.19957	3.62213	0.88334	1.13207
3	106	142	100	78	174	100	3.16782	3.38929	0.934655	1.06991
4	102	126	100	67	183	100	3.1185	3.46311	0.900492	1.1105
5	90	150	100	64	181	100	3.15297	3.38262	0.932109	1.07284
6	116	165	100	64	175	100	3.04275	3.32658	0.914678	1.09328
7	97	105	100	67	63	100	3.14033	3.07918	1.01986	0.980527
8	127	89	100	93	127	100	3.16571	3.45544	0.916151	1.09152
9	125	152	100	63	90	100	3.00346	3.07343	0.977234	1.0233
10	86	129	100	56	139	100	3.11472	3.33346	0.934382	1.07023
11	116	174	100	45	152	100	2.88978	3.24232	0.891269	1.122
12	116	174	100	54	154	100	2.96897	3.248	0.91409	1.09398
13	93	137	100	65	113	100	3.14546	3.21739	0.977644	1.02287
14	89	97	100	76	177	100	3.23245	3.56223	0.907424	1.10202
15	153	187	100	45	129	100	2.76955	3.13978	0.882085	1.13368
16	103	127	100	86	155	100	3.22269	3.38756	0.951332	1.05116
17	118	139	100	58	167	100	2.99258	3.38073	0.885186	1.12971
18	178	134	100	52	145	100	2.76661	3.33529	0.829496	1.20555
Fitness	R/W	W/R			R/W	W/R
Mean	0.922833	1.08596		df	18	18
S.E.M.	0.0104112	0.0122286		t (df-1)	2.10982	2.10982
± 95% CL	0.0219657	0.0258001		stdev.s	0.0441709	0.0518815
Sample	Del6	vs.	BW25113-ara+
	t=0 plate		Volume	t=1 plate		Volume	Malthusian Parameter		Fitness
Replicate	Red	White	Plated	Red	White	Plated	M(Red)	M(White)	R/W	W/R
1	109	57	100	161	99	100	3.47043	3.54079	0.980128	1.02027
2	120	42	100	131	105	100	3.33912	3.69897	0.902716	1.10777
3	108	49	100	65	211	100	3.08052	3.93512	0.782828	1.27742
4	103	43	100	113	109	100	3.34127	3.70499	0.90183	1.10886
5	127	64	100	86	33	100	3.13172	3.01336	1.03928	0.962206
6	133	83	100	152	191	100	3.35902	3.66299	0.917018	1.09049
7	120	53	100	158	81	100	3.42051	3.48524	0.981426	1.01893
8	69	39	100	132	102	100	3.58275	3.71857	0.963478	1.03791
9	110	37	100	82	161	100	3.17345	3.93965	0.805515	1.24144
10	102	47	100	89	101	100	3.24182	3.63325	0.892264	1.12075
11	30	10	100	188	132	100	4.09807	4.4216	0.926828	1.07895
12	99	40	100	135	156	100	3.43573	3.89209	0.882745	1.13283
13	158	63	100	134	102	100	3.22948	3.51029	0.920003	1.08695
14	134	55	100	305	265	100	3.65823	3.98391	0.918249	1.08903
15	98	65	100	64	150	100	3.11598	3.66421	0.850384	1.17594
16	114	76	100	115	192	100	3.30482	3.70352	0.892347	1.12064
17	134	58	100	174	128	100	3.41447	3.64481	0.936804	1.06746
18	195	71	100	166	159	100	3.2311	3.65117	0.88495	1.13001
Fitness	R/W	W/R			R/W	W/R
Mean	0.909933	1.10377		df	18	18
S.E.M.	0.0144135	0.0178614		t (df-1)	2.10982	2.10982
± 95% CL	0.0304099	0.0376843		stdev.s	0.0611515	0.0757795
Sample	Sat6	vs.	BW25113-ara+
	t=0 plate		Volume	t=1 plate		Volume	Malthusian Parameter		Fitness
Replicate	Red	White	Plated	Red	White	Plated	M(Red)	M(White)	R/W	W/R
1	129	90	100	58	135	100	2.95387	3.47712	0.849515	1.17714
2	180	70	100	75	73	100	2.92082	3.31925	0.879962	1.13641
3	149	57	100	75	151	100	3.0029	3.72413	0.806337	1.24018
4	139	73	100	112	151	100	3.20723	3.61668	0.886788	1.12766
5	69	81	100			100
6	142	99	100	69	130	100	2.98759	3.41934	0.873734	1.14451
7	110	52	100	53	134	100	2.98391	3.71213	0.803827	1.24405
8	126	56	100	52	92	100	2.91666	3.51663	0.829391	1.2057
9	120	57	100	48	114	100	2.90309	3.60206	0.805953	1.24077
10	94	30	100	70	119	100	3.173	3.89946	0.813703	1.22895
11	65	89	100			100
12	115	64	100	65	100	100	3.05325	3.49485	0.873641	1.14463
13	70	37	100	43	159	100	3.0894	3.93423	0.785263	1.27346
14	96	66	100	84	132	100	3.24304	3.60206	0.900329	1.11071
15	39	23	100	65	131	100	3.52288	4.05657	0.868437	1.15149
16	118	31	100	84	110	100	3.15343	3.85106	0.818846	1.22123
17	56	65	100			100
18	115	73	100	67	182	100	3.06641	3.69778	0.829257	1.2059
Fitness	R/W	W/R			R/W	W/R
Mean	0.841666	1.19019		df	15	15
S.E.M.	0.00939021	0.0132365		t (df-1)	2.14479	2.14479
± 95% CL	0.02014	0.0283894		stdev.s	0.0363681	0.0512647
Sample	Sat2	vs.	BW25113-ara+
	t=0 plate		Volume	t=1 plate		Volume	Malthusian Parameter		Fitness
Replicate	Red	White	Plated	Red	White	Plated	M(Red)	M(White)	R/W	W/R
1	140	98	100	23	141	100	2.51663	3.45902	0.727555	1.37447
2	89	32	100	54	139	100	3.08403	3.93889	0.782969	1.27719
3	130	33	100	55	110	100	2.92745	3.82391	0.765565	1.30623
4	122	43	100	63	129	100	3.01401	3.77815	0.797747	1.25353
5	85	56	100	32	174	100	2.87676	3.79339	0.758361	1.31863
6	94	44	100	55	114	100	3.06826	3.71448	0.826028	1.21061
7	106	30	100	37	118	100	2.84393	3.89579	0.73	1.36986
8	104	43	100	58	150	100	3.04742	3.84365	0.792846	1.26128
9	109	69	100	38	124	100	2.84339	3.5556	0.799692	1.25048
10	170	90	100	85	157	100	3	3.54269	0.846815	1.1809
11	172	99	100	47	180	100	2.7376	3.56067	0.768844	1.30065
12	165	117	100	68	169	100	2.91605	3.46073	0.842612	1.18679
13	97	32	100	32	180	100	2.81941	4.05115	0.695952	1.43688
14	103	21	100	67	115	100	3.11427	4.03951	0.770952	1.2971
15	78	30	100	37	103	100	2.97714	3.83675	0.775954	1.28874
16	95	35	100	56	95	100	3.07149	3.73469	0.822424	1.21592
17	99	65	100	52	231	100	3.0214	3.85173	0.784427	1.27482
18	113	84	100	58	136	100	3.01138	3.51029	0.857872	1.16567
Fitness	R/W	W/R			R/W	W/R
Mean	0.785923	1.2761		df	18	18
S.E.M.	0.0102015	0.0168394		t (df-1)	2.10982	2.10982
± 95% CL	0.0215232	0.0355281		stdev.s	0.0432812	0.0714436

## Sheet: Fig 3A
In vitro Snodgrassella alvi populations (in laboratory culture)
						Lane	Sample
						1	Ladder
						2
						3
						4
						5
						6
						7
						8
						9
						10
						11	Population S1 Day 8
						12	Population S2 Day 8
						13	Population S3 Day 8
						14	Population S4 Day 8
						Lane	Sample
						1	Ladder
						2	Population S5 Day 8
						3
						4
						5	Ancestor
						6
						Lane	Sample
						1	Ladder
						2
						3
						4
						5
						6	Population S1 Day 12
						7	Population S2 Day 12
						8	Population S3 Day 12
						9	Population S4 Day 12
						10	Population S5 Day 12
						11	Ancestor

## Sheet: Fig 3C
In vivo Snodgrassella alvi populations (in bee gut)
					Top			Bottom
					Lane	Sample		Lane	Sample
					1	Ladder		1	Ladder
					2	Population C1, 18 h		2	Population C5, 48 h
					3	Population C2, 18 h		3	Population C1, 72 h
					4	Population C3, 18 h		4	Population C2, 72 h
					5	Population C4, 18 h		5	Population C3, 72 h
					6	Population C5, 18 h		6	Population C4, 72 h
					7	Population C1, 24 h		7	Population C5, 72 h
					8	Population C2, 24 h		8	Population C1, 96 h
					9	Population C3, 24 h		9	Population C2, 96 h
					10	Population C4, 24 h		10	Population C3, 96 h
					11	Population C5, 24 h		11	Population C4, 96 h
					12	Population C1, 48 h		12	Population C5, 96 h
					13	Population C2, 48 h		13	Ancestor
					14	Population C3, 48 h		14	Ladder
					15	Population C4, 48 h		15
					Top			Bottom
					Lane	Sample		Lane	Sample
					1	Ladder		1	Ladder
					2	Population C6, 24 h		2	Population C10, 72 h
					3	Population C7, 24 h		3	Population C6, 96 h
					4	Population C8, 24 h		4	Population C7, 96 h
					5	Population C9, 24 h		5	Population C8, 96 h
					6	Population C10, 24 h		6	Population C9, 96 h
					7	Population C6, 48 h		7	Population C10, 96 h
					8	Population C7, 48 h		8	Ancestor
					9	Population C8, 48 h		9
					10	Population C9, 48 h		10
					11	Population C10, 48 h		11
					12	Population C6, 72 h		12
					13	Population C7, 72 h		13
					14	Population C8, 72 h		14
					15	Population C9, 72 h		15

## Sheet: Fig 4B
Microhomologies in pQGS that could recombine to form each type of plasmid
Deletion Plasmid						Satellite Plasmid
length	mismatches	percent_identity	n			length	mismatches	percent_identity	n
22	5	77.2727	1			23	5	78.2609	1
21	5	76.1905	5			22	4	81.8182	1
20	5	75	10			22	5	77.2727	2
19	4	78.9474	3			21	4	80.9524	3
18	4	77.7778	6			21	5	76.1905	11
17	3	82.3529	1			20	4	80	4
17	4	76.4706	15			20	5	75	27
16	3	81.25	3			19	4	78.9474	8
16	4	75	49			18	3	83.3333	1
15	2	86.6667	1			18	4	77.7778	25
15	3	80	10			17	3	82.3529	9
14	2	85.7143	4			17	4	76.4706	74
14	3	78.5714	49			16	3	81.25	26
13	2	84.6154	15			16	4	75	213
13	3	76.9231	145			15	1	93.3333	1
12	1	91.6667	1			15	2	86.6667	1
12	2	83.3333	43			15	3	80	67
12	3	75	411			14	1	92.8571	1
11	1	90.9091	6			14	2	85.7143	10
11	2	81.8182	125			14	3	78.5714	195
10	1	90	23			13	1	92.3077	1
10	2	80	461			13	2	84.6154	65
9	0	100	1			13	3	76.9231	580
9	1	88.8889	95			12	1	91.6667	9
9	2	77.7778	1189			12	2	83.3333	183
8	0	100	7			12	3	75	1624
8	1	87.5	345			11	0	100	1
8	2	75	3027			11	1	90.9091	30
7	0	100	36			11	2	81.8182	476
7	1	85.7143	1044			10	0	100	4
						10	1	90	106
						10	2	80	1630
						9	0	100	12
						9	1	88.8889	401
						9	2	77.7778	4428
						8	0	100	47
						8	1	87.5	1158
						8	2	75	11348
						7	0	100	165
						7	1	85.7143	3808

[truncated: 6 more sheets: Fig 4C, Fig S1B, Fig S1C, Fig S2, Fig S4A, Fig S5]
